# Supplementary material for: Hypomorphic Mutations in the BCR Signalosome Lead to Selective Immunoglobulin M Deficiency and Impaired B-cell Homeostasis
Source: Front Immunol. 2018 Dec 18;9:2984. doi: 10.3389/fimmu.2018.02984 (PMC6305442; doi:10.3389/fimmu.2018.02984)
Supplement: Table S2 — Monoclonal fluorophore conjugated antibodies for flow cytometry. [file Table_2.xlsx]

## Sheet: Tabelle1
Supplementary STable2
Name	Clone	Conjugat	Manufacturer
CD3	UCHT1	BV 510	BioLegend
CD4	RPA-T4	PerCP-Cy5.5	BioLegend
CD8	RPA-T8	PerCP-Cy5.5	BioLegend
CD19	HIB19	FITC	BioLegend
CD20	L27	PerCP	BD
CD21	Bu32	APC	BioLegend
CD24	ML5	FITC	BD
CD27	O323	PE	eBiosience
CD38	HIT2	BV 510	BioLegend
CD56	C5.9	PERCP	BD
IgD	IA6-2	FITC	BD
IgM	G20-127	APC	BD
ERK1/2	20A	AF647	BD
BAFF-R	11C1	PE	BD
TACI	1A1	APC	BioLegend
NOTCH2	MHN2-25	BV 510	BD
BTK	53/BTK	AF647	BD
BTK	N35-86	PE	BD
BLNK	2B11	AF488	BD
BLNK	J117-1278	PE	BD
PLCy2	K86-689.37	PE	BD
